# Supplementary material for: A Bibliometric Analysis of Strategies for Atherosclerosis Treatment with Organic Nanoparticles
Source: Pharmaceutics. 2025 Aug 29;17(9):1131. doi: 10.3390/pharmaceutics17091131 (PMC12473198; doi:10.3390/pharmaceutics17091131)
Supplement: Supplementary file 1 [file pharmaceutics-17-01131-s001.zip]

Archive with 1 entries (1 files):
- pharmaceutics-3801055-supplementary.pdf
